# Supplementary material for: Molecular Prognostic Factors for Distant Metastases in Premenopausal Patients with HR+/HER2− Early Breast Cancer
Source: J Pers Med. 2021 Aug 25;11(9):835. doi: 10.3390/jpm11090835 (PMC8468490; doi:10.3390/jpm11090835)
Supplement: Supplementary file 1 [file jpm-11-00835-s001.zip]

Archive with 5 entries (3 files):
- jpm-1318270-supplementary/
- jpm-1318270-supplementary/supplemntary files/
- jpm-1318270-supplementary/supplemntary files/Supplementary figures _JPM_V2.1 Ni et al.pdf
- jpm-1318270-supplementary/supplemntary files/Table S1 Ni et al..xlsx
- jpm-1318270-supplementary/supplemntary files/Table S2 Ni et al.pdf
