# Supplementary material for: Molecular Prognostic Factors for Distant Metastases in Premenopausal Patients with HR+/HER2− Early Breast Cancer
Source: J Pers Med. 2021 Aug 25;11(9):835. doi: 10.3390/jpm11090835 (PMC8468490; doi:10.3390/jpm11090835)
Supplement: Supplementary file 1 [file jpm-11-00835-s001.zip › jpm-1318270-supplementary/supplemntary files/Table S1 Ni et al..xlsx]

## Sheet: Sheet1
Table S1. Tumor content in each tumor FFPE sample
Number	Group	tumor region size(cm*cm)	tumor percentage
1	No Metastasis	0.8*0.8	0.6
2	No Metastasis	0.8*1.0	0.8
3	No Metastasis	0.5*0.3	0.8
4	No Metastasis	0.8*0.5	0.7
5	No Metastasis	0.6*0.6	0.6
6	No Metastasis	1.0*0.8	0.9
7	No Metastasis	0.6*0.6	0.8
8	No Metastasis	0.6*0.6	0.7
9	No Metastasis	0.5*0.6	0.7
10	No Metastasis	1.0*0.5	0.5
11	No Metastasis	1.0*0.6	0.9
12	No Metastasis	1.0*0.7	0.7
13	No Metastasis	0.8*0.5	0.8
14	No Metastasis	0.6*0.5	0.7
15	No Metastasis	0.6*0.5	0.6
16	No Metastasis	0.6*0.6	0.6
17	No Metastasis	1.0*0.5	0.8
18	No Metastasis	0.7*0.5	0.6
19	No Metastasis	0.6*0.5	0.6
20	No Metastasis	0.8*0.8	0.8
21	No Metastasis	0.6*0.5	0.8
22	No Metastasis	0.6*0.6	0.7
23	No Metastasis	0.6*0.5	0.9
24	No Metastasis	1.0*0.9	0.7
25	No Metastasis	0.6*0.6	0.6
26	No Metastasis	0.7*0.5	0.8
27	No Metastasis	0.5*0.5	0.9
28	No Metastasis	1.0*0.5	0.8
29	No Metastasis	0.7*0.5	0.8
30	No Metastasis	0.7*0.6	0.5
31	No Metastasis	0.6*0.3	0.6
32	No Metastasis	1.0*0.5	0.8
33	No Metastasis	0.8*0.2	0.7
34	No Metastasis	0.7*0.7	0.7
35	No Metastasis	0.5*0.2	0.5
36	No Metastasis	0.5*0.5	0.7
37	No Metastasis	1.0*0.5	0.7
38	No Metastasis	1.0*0.5	0.6
39	No Metastasis	0.5*0.2	0.8
40	No Metastasis	1.2*1.0	0.9
41	No Metastasis	0.6*0.6	0.7
42	No Metastasis	0.4*0.4	0.6
43	No Metastasis	0.7*0.7	0.8
44	No Metastasis	0.7*0.7	0.7
45	No Metastasis	1.0*1.0	0.8
46	No Metastasis	0.5*0.3	0.6
47	No Metastasis	1.0*0.5	0.7
48	No Metastasis	1.0*1.2	0.9
49	No Metastasis	1.0*0.3	0.7
50	Metastasis	0.4*0.1	0.7
51	Metastasis	1.0*0.5	0.8
52	Metastasis	1.6*0.5	0.9
53	Metastasis	0.5*0.5	0.7
54	Metastasis	0.7*0.7	0.7
55	Metastasis	0.4*0.4	0.9
56	Metastasis	1.5*1.0	0.8
57	Metastasis	1.0*1.0	0.9
58	Metastasis	0.5*0.4	0.8
59	Metastasis	0.5*0.5	0.7
60	Metastasis	0.5*0.3	0.8
61	Metastasis	0.5*0.2	0.7
62	Metastasis	1.0*0.7	0.9
63	Metastasis	0.8*0.2	0.5
64	Metastasis	1.0*0.9	0.7
65	Metastasis	0.8*0.5	0.5
66	Metastasis	2.0*0.5	0.8
67	Metastasis	1.0*0.5	0.7
68	Metastasis	0.5*0.5	0.8
69	Metastasis	0.6*0.6	0.8
70	Metastasis	0.5*0.5	0.8
71	Metastasis	1.0*0.6	0.7
72	Metastasis	1.0*0.8	0.7
73	Metastasis	1.1*1.0	0.8
74	Metastasis	1.0*0.6	0.7
75	Metastasis	0.2*0.2	0.6
76	Metastasis	1.2*0.5	0.9
77	Metastasis	2.0*0.5	0.7
78	Metastasis	0.8*0.5	0.8
79	Metastasis	1.5*0.5	0.7
80	Metastasis	1.0*1.0	0.6
81	Metastasis	0.5*0.5	0.9
82	Metastasis	0.7*0.2	0.7
83	Metastasis	1.0*0.9	0.8
84	Metastasis	0.5*0.2	0.6
85	Metastasis	1.0*0.7	0.7
86	Metastasis	0.5*0.5	0.8
87	Metastasis	1.0*0.8	0.5
88	Metastasis	0.5*0.5	0.8
89	Metastasis	0.5*0.5	0.7
90	Metastasis	0.6*0.6	0.7
91	Metastasis	0.5*0.4	0.5
92	Metastasis	0.5*0.7	0.8
93	Metastasis	0.8*0.6	0.8
94	Metastasis	0.2*0.2	0.5
95	Metastasis	0.8*0.4	0.8
96	Metastasis	0.6*0.5	0.6
97	Metastasis	1.5*0.6	0.7
